# Supplementary material for: Radio Frequency Resonator-Based Flexible Wireless Pressure Sensor with MWCNT-PDMS Bilayer Microstructure
Source: Micromachines (Basel). 2022 Mar 1;13(3):404. doi: 10.3390/mi13030404 (PMC8952374; doi:10.3390/mi13030404)
Supplement: Supplementary file 1 [file micromachines-13-00404-s001.zip]

Archive with 1 entries (1 files):
- micromachines-1582563-supplementary.pdf
